# Supplementary material for: Evaluation of morpho-physiological responses and genotoxicity in Eruca sativa (Mill.) grown in hydroponics from seeds exposed to X-rays
Source: PeerJ. 2023 Apr 26;11:e15281. doi: 10.7717/peerj.15281 (PMC10148638; doi:10.7717/peerj.15281)
Supplement: Supplemental Information 1 [file peerj-11-15281-s001.zip]

Archive with 8 entries (8 files):
- RAW DATA/actin.jpg
- RAW DATA/Chlorophyll.xlsx
- RAW DATA/Densitometry Western.xlsx
- RAW DATA/GTS_RAW.xlsx
- RAW DATA/Morphology.xlsx
- RAW DATA/Phenols and total antioxidant.xlsx
- RAW DATA/RUBisco.jpg
- RAW DATA/STOMATA.xlsx
