# Supplementary material for: Evaluation of morpho-physiological responses and genotoxicity in Eruca sativa (Mill.) grown in hydroponics from seeds exposed to X-rays
Source: PeerJ. 2023 Apr 26;11:e15281. doi: 10.7717/peerj.15281 (PMC10148638; doi:10.7717/peerj.15281)
Supplement: Supplemental Information 1 [file peerj-11-15281-s001.zip › RAW DATA/Chlorophyll.xlsx]

## Sheet: Chl
								C (0 Gy) 1 Gy e 10 Gy
	Chl a	Chl b	Chl a+b	x+c	a/b
C	1.08856	0.36	1.44856	0.35	3.02377
C	0.95	0.38	1.33	0.3	2.5
C	0.95	0.35	1.3	0.31	2.71429
C	1.15	0.37	1.52	0.33	3.10811			Chl a	Chl b	Chl a+b	x+c		a/b
C	1	0.36	1.36	0.33	2.77778		C	1.03	0.364	1.39	0.324		2.82479
G1	0.949344	0.32	1.26934	0.28	2.9667			0.08	0.0115	0.09	0.0194936		0.244832
G1	0.92	0.32	1.24	0.27	2.875
G1	0.9	0.31	1.21	0.28	2.90323		1 Gy	0.909869	0.312	1.22187	0.27		2.91967
G1	0.88	0.32	1.2	0.27	2.75			0.0262101	0.0130384	0.0324707	0.0122474		0.12946
G1	0.9	0.29	1.19	0.25	3.10345
G10	0.6	0.25	0.85	0.22	2.4		10 Gy	0.65	0.24	0.902	0.212		2.58791
G10	0.65	0.24	0.89	0.21	2.70833			0.05	0.0360555	0.0465833	0.0083666		0.275009
G10	0.7	0.26	0.96	0.22	2.69231
G10	0.6	0.27	0.87	0.2	2.22222
G10	0.7	0.24	0.94	0.21	2.91667
