# Supplementary material for: Evaluation of morpho-physiological responses and genotoxicity in Eruca sativa (Mill.) grown in hydroponics from seeds exposed to X-rays
Source: PeerJ. 2023 Apr 26;11:e15281. doi: 10.7717/peerj.15281 (PMC10148638; doi:10.7717/peerj.15281)
Supplement: Supplemental Information 1 [file peerj-11-15281-s001.zip › RAW DATA/Densitometry Western.xlsx]

## Sheet: Foglio1
SDS-PAGE 10%
Actina
CT	1.162	1° filtro
1Gy	1.897	(x rubp)
10Gy	1.031
Rubisco			Norm. Per actina	Rubisco	Norm. Per Ct
C	33.331		28.6842	C	1
1Gy	13.012		6.85925	1Gy	0.23913
10Gy	22.466		21.7905	10Gy	0.75967
