# Supplementary material for: Evaluation of morpho-physiological responses and genotoxicity in Eruca sativa (Mill.) grown in hydroponics from seeds exposed to X-rays
Source: PeerJ. 2023 Apr 26;11:e15281. doi: 10.7717/peerj.15281 (PMC10148638; doi:10.7717/peerj.15281)
Supplement: Supplemental Information 1 [file peerj-11-15281-s001.zip › RAW DATA/GTS_RAW.xlsx]

## Sheet: GTS-15
GTS calcolata solo per a+b		CT				CT				CT						1Gy				1Gy				1Gy						10Gy				10Gy				10Gy
		Pianta 1				Pianta 2				Pianta 3						Pianta 1				Pianta 2				Pianta 3						Pianta 1				Pianta 2				Pianta 3
HAD	T0	a	b	c	d	a	b	c	d	a	b	c	d	HAD	T0	a	b	c	d	a	b	c	d	a	b	c	d	HAD	T0	a	b	c	d	a	b	c	d	a	b	c	d
inserisci le bande al T0-->	9	0	0	0	0	0	0	1	0	0	1	0	0	inserisci le bande al T0-->	9	0	3	1	0	0	3	1	0	0	3	0	1	inserisci le bande al T0-->	9	0	3	0	2	0	1	0	2	0	1	0	2
	GTS	1				1				0.888889					GTS	0.666667				0.666667				0.666667					GTS	0.666667				0.888889				0.888889
		CT				CT				CT						1Gy				1Gy				1Gy						10Gy				10Gy				10Gy
		Pianta 1				Pianta 2				Pianta 3						Pianta 1				Pianta 2				Pianta 3						Pianta 1				Pianta 2				Pianta 3
TE	T0	a	b	c	d	a	b	c	d	a	b	c	d	TE	T0	a	b	c	d	a	b	c	d	a	b	c	d	TE	T0	a	b	c	d	a	b	c	d	a	b	c	d
inserisci le bande al T0-->	9	0	0	0	0	0	0	1	0	0	0	1	0	inserisci le bande al T0-->	9	1	1	1	0	1	1	1	0	1	1	1	0	inserisci le bande al T0-->	9	0	0	5	0	0	1	5	0	0	0	5	0
	GTS	1				1				1					GTS	0.777778				0.777778				0.777778					GTS	1				0.888889				1
		CT				CT				CT						1Gy				1Gy				1Gy						10Gy				10Gy				10Gy
		Pianta 1				Pianta 2				Pianta 3						Pianta 1				Pianta 2				Pianta 3						Pianta 1				Pianta 2				Pianta 3
10	T0	a	b	c	d	a	b	c	d	a	b	c	d	10	T0	a	b	c	d	a	b	c	d	a	b	c	d	10	T0	a	b	c	d	a	b	c	d	a	b	c	d
inserisci le bande al T0-->	6	0	0	0	0	0	0	0	0	0	0	0	0	inserisci le bande al T0-->	6	1	1	2	0	1	1	2	0	1	1	2	0	inserisci le bande al T0-->	6	1	1	0	1	1	1	0	1	1	1	0	1
	GTS	1				1				1					GTS	0.666667				0.666667				0.666667					GTS	0.666667				0.666667				0.666667
		CT				CT				CT						1Gy				1Gy				1Gy						10Gy				10Gy				10Gy
		Pianta 1				Pianta 2				Pianta 3						Pianta 1				Pianta 2				Pianta 3						Pianta 1				Pianta 2				Pianta 3
w814	T0	a	b	c	d	a	b	c	d	a	b	c	d	w814	T0	a	b	c	d	a	b	c	d	a	b	c	d	w814	T0	a	b	c	d	a	b	c	d	a	b	c	d
inserisci le bande al T0-->	10	0	0	0	0	0	0	1	0	0	0	1	0	inserisci le bande al T0-->	10	0	3	1	1	0	3	1	1	0	3	1	1	inserisci le bande al T0-->	10	0	2	2	1	0	2	2	2	0	2	2	1
	GTS	1				1				1					GTS	0.7				0.7				0.7					GTS	0.8				0.8				0.8
		CT				CT				CT						1Gy				1Gy				1Gy						10Gy				10Gy				10Gy
		Pianta 1				Pianta 2				Pianta 3						Pianta 1				Pianta 2				Pianta 3						Pianta 1				Pianta 2				Pianta 3
MAN	T0	a	b	c	d	a	b	c	d	a	b	c	d	MAN	T0	a	b	c	d	a	b	c	d	a	b	c	d	MAN	T0	a	b	c	d	a	b	c	d	a	b	c	d
inserisci le bande al T0-->	7	0	0	0	0	0	0	0	0	0	0	1	0	inserisci le bande al T0-->10	7	1	1	2	1	1	1	2	1	1	1	2	1	inserisci le bande al T0-->	7	0	2	1	1	0	2	1	1	0	2	1	1
	GTS	1				1				1					GTS	0.714286				0.714286				0.714286					GTS	0.714286				0.714286				0.714286
		CT				CT				CT						1Gy				1Gy				1Gy						10Gy				10Gy				10Gy
		Pianta 1				Pianta 2				Pianta 3						Pianta 1				Pianta 2				Pianta 3						Pianta 1				Pianta 2				Pianta 3
DAT	T0	a	b	c	d	a	b	c	d	a	b	c	d	DAT	T0	a	b	c	d	a	b	c	d	a	b	c	d	DAT	T0	a	b	c	d	a	b	c	d	a	b	c	d
inserisci le bande al T0-->	7	0	0	0	0	0	0	2	0	0	0	0	0	inserisci le bande al T0-->	7	1	1	0	1	1	1	1	0	1	1	1	0	inserisci le bande al T0-->	7	0	1	2	2	0	1	2	2	0	1	2	2
	GTS	1				1				1					GTS	0.714286				0.714286				0.714286					GTS	0.857143				0.857143				0.857143
		CT				CT				CT						1Gy				1Gy				1Gy						10Gy				10Gy				10Gy
Bande totali T0	48	0				0				1					bande tot	14				14				14					bande tot	10				9				8
a+b		1			gts	1			gts	0.979167		MEDIA GTS CT	0.989583		a+b	0.708333				0.708333				0.708333		MEDIA GTS 1Gy	0.708333		a+b	0.791667				0.8125				0.833333		MEDIA GTS 10Gy	0.8125
												SD	0.0120281													sd	1.35974e-16													sd	0.0208333
a+b+c+d		0				5				4
		1				0.895833				0.916667		MEDIA GTS CT	0.90625		a+b+c+d	24				24				24		MEDIA GTS 1Gy	0.5		a+b+c+d	27				27				25		MEDIA GTS 10Gy	0.451389
												SD	0.0551198			0.5				0.5				0.5		sd	0			0.4375				0.4375				0.479167		sd	0.0240563

## Sheet: GTS-30
GTS calcolata solo per a+b		CT				CT				CT						1Gy				1Gy				1Gy						10Gy				10Gy				10Gy
		Pianta 1				Pianta 2				Pianta 3						Pianta 1				Pianta 2				Pianta 3						Pianta 1				Pianta 2				Pianta 3
HAD	T0	a	b	c	d	a	b	c	d	a	b	c	d	HAD	T0	a	b	c	d	a	b	c	d	a	b	c	d	HAD	T0	a	b	c	d	a	b	c	d	a	b	c	d
inserisci le bande al T0-->	9	0	0	0	0	0	0	1	0	0	1	0	0	inserisci le bande al T0-->	9	0	2	1	0	0	2	1	0	0	3	0	1	inserisci le bande al T0-->	9	0	3	0	2	1	1	0	1	1	1	0	1
	GTS	1				1				0.888889					GTS	0.777778				0.777778				0.666667					GTS	0.666667				0.777778				0.777778
		CT				CT				CT						1Gy				1Gy				1Gy						10Gy				10Gy				10Gy
		Pianta 1				Pianta 2				Pianta 3						Pianta 1				Pianta 2				Pianta 3						Pianta 1				Pianta 2				Pianta 3
TE	T0	a	b	c	d	a	b	c	d	a	b	c	d	TE	T0	a	b	c	d	a	b	c	d	a	b	c	d	TE	T0	a	b	c	d	a	b	c	d	a	b	c	d
inserisci le bande al T0-->	9	0	0	0	0	1	0	1	0	0	0	0	0	inserisci le bande al T0-->	9	1	1	1	0	1	1	1	0	1	1	1	0	inserisci le bande al T0-->	9	0	1	4	0	1	1	1	0	1	1	1	0
	GTS	1				0.888889				1					GTS	0.777778				0.777778				0.777778					GTS	0.888889				0.777778				0.777778
		CT				CT				CT						1Gy				1Gy				1Gy						10Gy				10Gy				10Gy
		Pianta 1				Pianta 2				Pianta 3						Pianta 1				Pianta 2				Pianta 3						Pianta 1				Pianta 2				Pianta 3
10	T0	a	b	c	d	a	b	c	d	a	b	c	d	10	T0	a	b	c	d	a	b	c	d	a	b	c	d	10	T0	a	b	c	d	a	b	c	d	a	b	c	d
inserisci le bande al T0-->	6	0	0	1	0	0	0	0	0	0	0	0	0	inserisci le bande al T0-->	6	0	1	2	0	1	1	1	0	1	1	1	0	inserisci le bande al T0-->	6	0	1	0	1	1	1	1	1	1	1	1	1
	GTS	1				1				1					GTS	0.833333				0.666667				0.666667					GTS	0.833333				0.666667				0.666667
		CT				CT				CT						1Gy				1Gy				1Gy						10Gy				10Gy				10Gy
		Pianta 1				Pianta 2				Pianta 3						Pianta 1				Pianta 2				Pianta 3						Pianta 1				Pianta 2				Pianta 3
w814	T0	a	b	c	d	a	b	c	d	a	b	c	d	w814	T0	a	b	c	d	a	b	c	d	a	b	c	d	w814	T0	a	b	c	d	a	b	c	d	a	b	c	d
inserisci le bande al T0-->	10	0	0	1	0	0	0	1	0	1	0	0	0	inserisci le bande al T0-->	10	0	1	0	0	0	2	0	1	0	1	1	0	inserisci le bande al T0-->	10	1	2	0	0	1	2	0	1	1	2	0	0
	GTS	1				1				0.9					GTS	0.9				0.8				0.9					GTS	0.7				0.7				0.7
		CT				CT				CT						1Gy				1Gy				1Gy						10Gy				10Gy				10Gy
		Pianta 1				Pianta 2				Pianta 3						Pianta 1				Pianta 2				Pianta 3						Pianta 1				Pianta 2				Pianta 3
MAN	T0	a	b	c	d	a	b	c	d	a	b	c	d	MAN	T0	a	b	c	d	a	b	c	d	a	b	c	d	MAN	T0	a	b	c	d	a	b	c	d	a	b	c	d
inserisci le bande al T0-->	7	0	0	1	0	0	0	0	0	0	0	0	0	inserisci le bande al T0-->10	7	1	0	1	0	1	2	0	1	0	1	1	1	inserisci le bande al T0-->	7	1	2	0	0	1	2	1	0	1	1	1	1
	GTS	1				1				1					GTS	0.857143				0.571429				0.857143					GTS	0.571429				0.571429				0.714286
		CT				CT				CT						1Gy				1Gy				1Gy						10Gy				10Gy				10Gy
		Pianta 1				Pianta 2				Pianta 3						Pianta 1				Pianta 2				Pianta 3						Pianta 1				Pianta 2				Pianta 3
DAT	T0	a	b	c	d	a	b	c	d	a	b	c	d	DAT	T0	a	b	c	d	a	b	c	d	a	b	c	d	DAT	T0	a	b	c	d	a	b	c	d	a	b	c	d
inserisci le bande al T0-->	7	0	0	0	0	0	0	2	0	0	0	0	0	inserisci le bande al T0-->	7	0	1	0	0	0	0	0	0	1	0	0	0	inserisci le bande al T0-->	7	1	2	1	1	1	1	0	1	0	0	1	1
	GTS	1				1				1					GTS	0.857143				1				0.857143					GTS	0.571429				0.714286				1
		CT				CT				CT						1Gy				1Gy				1Gy						10Gy				10Gy				10Gy
Bande totali T0	48	0				1				2					bande tot	8				11				10					bande tot	14				14				11
a+b		1			gts	0.979167			gts	0.958333		MEDIA GTS CT	0.96875		a+b	0.833333				0.770833				0.791667		MEDIA GTS 1Gy	0.798611		a+b	0.708333				0.708333				0.770833		MEDIA GTS 10Gy	0.729167
												SD	0.0208333													sd	0.0318234													sd	0.0360844
a+b+c+d		3				6				2
		0.9375				0.875				0.958333		MEDIA GTS CT	0.916667		a+b+c+d	13				16				16		MEDIA GTS 1Gy	0.6875		a+b+c+d	23				21				19		MEDIA GTS 10Gy	0.5625
												SD	0.043368			0.729167				0.666667				0.666667		sd	0.0360844			0.520833				0.5625				0.604167		sd	0.0416667
			a+b	a+b+c+d
		C	97	92
		1 Gy	80	69
		10 Gy	73	56

## Sheet: Elab
15d
		%GTS
a+b	CT	0.9896
a+b+c+d	CT	0.9063
a+b	1Gy	0.7083
a+b+c+d	1Gy	0.5
a+b	10Gy	0.8125
a+b+c+d	10Gy	0.4514
30d						15 d leaves
a+b	CT	0.9687					a+b	a+b+c+d
a+b+c+d	CT	0.9166				C	99	91
						1 Gy	71	50
						10 Gy	81	45
a+b	1Gy	0.7986				30 d leaves
a+b+c+d	1Gy	0.6875					a+b	a+b+c+d
						C	97	92
						1 Gy	80	69
a+b	10Gy	0.7291				10 Gy	73	56
a+b+c+d	10Gy	0.5625
				Table 2. Average GTS percentage (n=3) observed in control plant leaves and leaves of plants from irradiated seeds. "Young leaves" are 15 d old leaves; "Old leaves" are 30 d old leaves.
				a=new appeared bands; b= disappeared bands; c= bands showing higher intensity; d= bands showing lower intensity compared to the banding profile of the control reference plant.
