# Supplementary material for: Evaluation of morpho-physiological responses and genotoxicity in Eruca sativa (Mill.) grown in hydroponics from seeds exposed to X-rays
Source: PeerJ. 2023 Apr 26;11:e15281. doi: 10.7717/peerj.15281 (PMC10148638; doi:10.7717/peerj.15281)
Supplement: Supplemental Information 1 [file peerj-11-15281-s001.zip › RAW DATA/Morphology.xlsx]

## Sheet: Morphology
		Treatments	N. of leaves	Root lenght (cm)	Height (cm)	Leaves weight	Roots weight
		C	9	12	18.5	8.62	0.95
		C	5	11	12	9.5	1.268
		C	5	12	18	8.4	1.324
		C	6	10.6	11	8.6	1.3
		C	7	8.5	16.5	9.5	2.07
		C	9	6.9	15	7.15	1.85
		C	5	10	18.5	8.9	1.5
		C	9	10.8	18	8.8	1.7
		C	9	12	13.8	9.5	1.2
		C	9	7	10.5	8.7	1.9
		1Gy	9	8.5	16.5	10.8	0.7
		1Gy	9	7	21	11.81	0.92
		1Gy	10	9	21.5	21.4	1.62
		1Gy	9	11	18	14.4	1.38
		1Gy	5	7	19	9.15	0.13
		1Gy	8	5	12.5	9	1.02
		1Gy	11	8	12	11	0.95
		1Gy	6	11	21	20	0.65
		1Gy	8	5	18.5	13	0.78
		1Gy	8	8	19.5	7	1.5
		10Gy	4	10	10.5	7.84	0.3
		10Gy	5	20	16	5.51	0.69
		10Gy	6	30	18.5	8	0.92
		10Gy	2	34	15	6.19	0.7
		10Gy	8	35	21	8.64	1.4
		10Gy	5	21	12	7.81	0.27
		10Gy	8	18	19	11.3	1.54
		10Gy	4	10	13	4.8	1.4
		10Gy	4	18	21	8.9	0.56
		10Gy	8	35	14	10	0.4
