# Supplementary material for: Evaluation of morpho-physiological responses and genotoxicity in Eruca sativa (Mill.) grown in hydroponics from seeds exposed to X-rays
Source: PeerJ. 2023 Apr 26;11:e15281. doi: 10.7717/peerj.15281 (PMC10148638; doi:10.7717/peerj.15281)
Supplement: Supplemental Information 1 [file peerj-11-15281-s001.zip › RAW DATA/Phenols and total antioxidant.xlsx]

## Sheet: RAW PHENOLS
	Treatment
	C	65.8909
	C	71.7213	MEAN	56.6363	86.336	58.671						C	1.3602	MEAN	0.939508	1.06609	1.12588
	C	72.1874	S.D.	10.256	12.2835	8.90501						C	1.17053	S.D.	0.317733	0.310113	0.430592
	C	54.0142										C	1.01995
	C	50.357										C	0.305216
	C	51.9476										C	0.638192
	C	44.3333										C	1.22146
	C	43.5776										C	0.824373
	C	55.4582										C	0.721457
	C	56.8754										C	1.01246
	1Gy	83.006										C	1.12125
	1Gy	68.7863										1Gy	1.34581
	1Gy	99.2057										1Gy	1.38641
	1Gy	109.798										1Gy	1.49508
	1Gy	91.0513										1Gy	1.0321
	1Gy	73.8753										1Gy	0.615527
	1Gy	75.4753										1Gy	0.729666
	1Gy	86.3426										1Gy	0.928847
	1Gy	84.5648										1Gy	1.05479
	1Gy	91.2549										1Gy	0.751235
	10 Gy	52.7445										1Gy	1.32145
	10 Gy	53.6919										10 Gy	1.49802
	10 Gy	48.8908										10 Gy	2.05422
	10 Gy	51.0425										10 Gy	1.18211
	10 Gy	51.6606										10 Gy	1.0156
	10 Gy	60.7669										10 Gy	0.746268
	10 Gy	65.9226										10 Gy	0.91346
	10 Gy	77.7099										10 Gy	0.459014
	10 Gy	64.0449										10 Gy	1.02315
	10 Gy	60.2354										10 Gy	1.21456
												10 Gy	1.15235

## Sheet: PLOTS
				0	1	10
				0	1	10
			mean	56.6363	86.336	58.671
			s.d.	10.256	12.2835	8.90501	Polyphenols
			mean	0.939508	1.06609	1.12588	Frap
			s.d.	0.317733	0.310113	0.430592
