# Supplementary material for: Evaluation of morpho-physiological responses and genotoxicity in Eruca sativa (Mill.) grown in hydroponics from seeds exposed to X-rays
Source: PeerJ. 2023 Apr 26;11:e15281. doi: 10.7717/peerj.15281 (PMC10148638; doi:10.7717/peerj.15281)
Supplement: Supplemental Information 1 [file peerj-11-15281-s001.zip › RAW DATA/STOMATA.xlsx]

## Sheet: STOMATA
		STOMATA NUMBER n:10 areas				STOMATA AREA		μm²
		C	Gy1	Gy10		C	Gy1	Gy10
		228	208	280		60.4	139.5	101.3
		198	205	320		54	123.6	78.2							0	1	10
		194	195	272		68.4	164.7	35.7					area	MEDIA	72.114	134.11	93.4826
		145	190	365		86.8	166.3	78.1						DS	15.9851	25.9317	24.8049
		150	250	285		57.7	112.2	88.8					conta		177.8	223.2	313.5
		147	184	345		89.6	135.6	102.9							26.749	32.3824	32.3771
		185	260	352		82.5	181.7	107.7
		192	280	293		79.3	141.1	110.3
		164	235	321		65	138.9	86.3
		175	225	302		94	107.6	152.3
						78.1	144.3	53.4
						76.5	205.7	96.4
						91.6	169.3	107.3
						66.9	177	115.6
						86.4	99.26	60.7
						92.9	149.4	151
						83.7	139.9	68.7
						63.3	120.8	105.5
						62	154	93.7
						57.1	132.6	67.7
						70.4	127.2	101.9
						99	97.08	83.6
						56.7	149.4	98.3
						39.5	174.3	53
						93.7	124.9	125.7
						79.9	154.6	91.6
						51.9	154.4	67.7
						69.8	159.5	90.1
						82.2	113	101.7
						81.5	136.9	90.8
						33.2	155.1	113.5
						90.4	122.2	107.1
						57.9	173.2	34
						89.1	149	89.8
						62.9	151	69.3
						50.6	141.9	105.6
						90	86.76	97.1
						61.8	186	54.9
						50.1	159.6	78.5
						68.8	132.6	84
						61.9	99.89	93.3
						61.6	127.2	105.8
						83.8	145.4	94.1
						85.2	151.3	84.7
						85.9	141.5	121
						59.7	130.1	98.3
						72	135.6	67.1
						65.5	112.5	65
						65.3	120.4	96.8
						59.2	102.3	145
						90.2	132.9	106.5
						77	107.3	107.4
						88.8	148.9	106.3
						91.6	149.9	118.7
						71.2	145.2	108
						83.6	107.5	86.3
						59.5	153.7	106.6
						67.4	113.8	98.6
						69.5	97.04	95.7
						77.6	126.4	78.1
						86.5	146.6	89.8
						80.8	120.4	69.1
						61	142.6	84.8
						67.1	119.7	103.6
						82.2	135.1	116.3
						64.2	115.7	88.8
						70.3	88.26	66
						73.1	146.9	99
						74.1	187.1	89.2
						42.3	107	83.2
						41.3	91.74	97
						72	159.3	88
						79.2	107.8	115.5
						83.4	128.4	138.8
						79.4	81.24	100.7
						60.7	169	95.4
						33.8	115.3	67.9
						90.7	77.7	97.3
						64.5	118.7	171
						79	84.42	57
						103	104.8	77.5
						78.1	153.3	120
						59.1	138.7	94
						76.6	152.9	83.5
						95.4	142.1	70
						105	120.5	108.1
						71.7	130.1	81
						88.7	108	97
						98.4	103	61
						50.9	134.9	53
						55.2	134.1	65
						86.4	121.7	84
						45.7	131.7	81
						57.5	125	95
						43.6	182.7	104.2
						82.7	132.2	116
						82.7	110.3	66
						44.1	110.3	177
						82.7	165.4	116
						66.2	165.4	99
