# Supplementary material for: Evaluation of morpho-physiological responses and genotoxicity in Eruca sativa (Mill.) grown in hydroponics from seeds exposed to X-rays
Source: PeerJ. 2023 Apr 26;11:e15281. doi: 10.7717/peerj.15281 (PMC10148638; doi:10.7717/peerj.15281)
Supplement: Supplemental Information 2 — Lane 1: 100 bp ladder. [file peerj-11-15281-s002.zip]

Archive with 3 entries (3 files):
- Supplementary/Figure S1.pdf
- Supplementary/Figure S2.pdf
- Supplementary/Table S1.docx
